# Supplementary material for: PD-1 Blockade Mitigates Surgery-Induced Immunosuppression and Increases the Efficacy of Photodynamic Therapy for Pleural Mesothelioma
Source: Cancer Res Commun. 2025 May 23;5(5):841–56. doi: 10.1158/2767-9764.CRC-24-0571 (PMC12099492; doi:10.1158/2767-9764.CRC-24-0571)
Supplement: Supplementary Table S1 — Genes found by DESeq2 significantly associated with time of sample collection [file crc-24-0571_supplementary_table_s1_suppst1.xlsx]

## Sheet: Sheet1
Supplementary Table S1. Genes found by DESeq2 significantly associated with time of sample collection
Ensemble ID	Gene description	Symbol	Spearman rho	DESeq2 pvalue	FDR
ENSG00000149021	secretoglobin, family 1A, member 1 (uteroglobin)	SCGB1A1	0.288761	6.53348e-34	2.03995e-29
ENSG00000168484	surfactant protein C	SFTPC	0.401395	1.1591e-15	1.80953e-11
ENSG00000185303	surfactant protein A2	SFTPA2	0.407437	3.71413e-14	3.86554e-10
ENSG00000159167	stanniocalcin 1	STC1	0.575092	1.73871e-13	1.08575e-09
ENSG00000122852	surfactant protein A1	SFTPA1	0.358324	1.65544e-13	1.08575e-09
ENSG00000096088	progastricsin (pepsinogen C)	PGC	0.317231	4.97633e-13	2.5896e-09
ENSG00000168878	surfactant protein B	SFTPB	0.347811	1.29013e-12	5.75451e-09
ENSG00000100292	heme oxygenase 1	HMOX1	0.503509	2.67599e-12	1.0444e-08
ENSG00000206625	RNA, U6 small nuclear 1	RNU6-1	0.423521	8.74916e-12	1.70734e-08
ENSG00000207357	RNA, U6 small nuclear 2	RNU6-2	0.423521	8.74916e-12	1.70734e-08
ENSG00000207507	RNA, U6 small nuclear 9	RNU6	0.423521	8.74916e-12	1.70734e-08
ENSG00000189143	claudin 4	CLDN4	0.309319	6.92883e-12	1.70734e-08
ENSG00000206932	RNA, U6 small nuclear 4, pseudogene	RNU6-4P	0.423521	8.74916e-12	1.70734e-08
ENSG00000206965	RNA, U6 small nuclear 5, pseudogene	RNU6-5P	0.423521	8.74916e-12	1.70734e-08
ENSG00000207041	RNA, U6 small nuclear 3, pseudogene	RNU6-3P	0.423521	8.74916e-12	1.70734e-08
ENSG00000272055	RNA, U6 small nuclear 6, pseudogene	RNU6-6P	0.423521	8.74916e-12	1.70734e-08
ENSG00000196396	protein tyrosine phosphatase, non-receptor type 1	PTPN1	0.621222	2.95018e-11	5.41843e-08
ENSG00000125775	syndecan binding protein (syntenin) 2	SDCBP2	0.569899	7.36608e-11	1.26754e-07
ENSG00000168209	DNA-damage-inducible transcript 4	DDIT4	0.616576	7.71329e-11	1.26754e-07
ENSG00000183696	uridine phosphorylase 1	UPP1	0.623795	9.01443e-11	1.34631e-07
ENSG00000066405	claudin 18	CLDN18	0.280878	9.05502e-11	1.34631e-07
ENSG00000131873	chondroitin sulfate synthase 1	CHSY1	0.574047	2.15687e-10	3.06109e-07
ENSG00000202198	RNA, 7SK small nuclear	RN7SK	0.398643	2.7384e-10	3.71744e-07
ENSG00000206588	RNA, U1 small nuclear 28, pseudogene	RNU1-28P	0.409995	4.70183e-10	4.73565e-07
ENSG00000206596	RNA, U1 small nuclear 27, pseudogene	RNU1-27P	0.409995	4.70183e-10	4.73565e-07
ENSG00000206652	RNA, U1 small nuclear 1	RNU1	0.409995	4.70183e-10	4.73565e-07
ENSG00000206737	RNA, variant U1 small nuclear 18	RNVU1-18	0.409995	4.70183e-10	4.73565e-07
ENSG00000207005	RNA, U1 small nuclear 2	RNU1-2	0.409995	4.70183e-10	4.73565e-07
ENSG00000207389	RNA, U1 small nuclear 4	RNU1-4	0.409995	4.70183e-10	4.73565e-07
ENSG00000207513	RNA, U1 small nuclear 3	RNU1-3	0.409995	4.70183e-10	4.73565e-07
ENSG00000273768	U1 spliceosomal RNA	U1	0.409995	4.70183e-10	4.73565e-07
ENSG00000198576	activity-regulated cytoskeleton-associated protein	ARC	0.539867	5.41926e-10	5.28767e-07
ENSG00000209082	mitochondrially encoded tRNA leucine 1 (UUA/G)	MT-TL1	0.388931	5.6246e-10	5.32172e-07
ENSG00000200156	RNA, U5B small nuclear 1	RNU5B	0.48611	9.11453e-10	8.37009e-07
ENSG00000102802	mesenteric estrogen-dependent adipogenesis	MEDAG	0.477445	1.66687e-09	1.48699e-06
ENSG00000176845	meteorin, glial cell differentiation regulator-like	METRNL	0.562904	2.85089e-09	2.47259e-06
ENSG00000204305	advanced glycosylation end product-specific receptor	AGER	0.206227	3.2565e-09	2.74805e-06
ENSG00000108342	colony stimulating factor 3 (granulocyte)	CSF3	0.515648	3.36438e-09	2.76437e-06
ENSG00000110195	folate receptor 1 (adult)	FOLR1	0.31905	3.5939e-09	2.87724e-06
ENSG00000117143	UDP-N-acetylglucosamine pyrophosphorylase 1	UAP1	0.56276	5.02696e-09	3.92392e-06
ENSG00000148841	inositol 1,4,5-trisphosphate receptor interacting protein	ITPRIP	0.575977	6.83676e-09	5.08248e-06
ENSG00000175592	FOS-like antigen 1	FOSL1	0.552442	6.82252e-09	5.08248e-06
ENSG00000125148	metallothionein 2A	MT2A	0.591798	7.84734e-09	5.58707e-06
ENSG00000164265	secretoglobin, family 3A, member 2	SCGB3A2	0.288651	7.87339e-09	5.58707e-06
ENSG00000127533	coagulation factor II (thrombin) receptor-like 3	F2RL3	0.519624	8.77309e-09	6.08716e-06
ENSG00000122862	serglycin	SRGN	0.576009	1.0018e-08	6.79986e-06
ENSG00000181649	pleckstrin homology-like domain, family A, member 2	PHLDA2	0.584177	1.19292e-08	7.75972e-06
ENSG00000148926	adrenomedullin	ADM	0.559158	1.18384e-08	7.75972e-06
ENSG00000163348	pygopus family PHD finger 2	PYGO2	-0.568275	1.41865e-08	9.03971e-06
ENSG00000213923	casein kinase 1, epsilon	CSNK1E	0.527016	1.84828e-08	1.15418e-05
ENSG00000146592	cAMP responsive element binding protein 5	CREB5	0.532194	1.95001e-08	1.19382e-05
ENSG00000154710	RAB guanine nucleotide exchange factor (GEF) 1	RABGEF1	0.553932	2.59593e-08	1.55871e-05
ENSG00000136352	NK2 homeobox 1	NKX2-1	0.374404	2.90362e-08	1.71056e-05
ENSG00000135094	serine dehydratase	SDS	0.517707	3.70502e-08	2.14226e-05
ENSG00000013588	G protein-coupled receptor, class C, group 5, member A	GPRC5A	0.497866	3.85701e-08	2.18959e-05
ENSG00000170776	A kinase (PRKA) anchor protein 13	AKAP13	0.541761	4.24744e-08	2.36817e-05
ENSG00000087903	regulatory factor X, 2 (influences HLA class II expression)	RFX2	0.527949	4.60165e-08	2.52066e-05
ENSG00000165732	DEAD (Asp-Glu-Ala-Asp) box helicase 21	DDX21	0.585383	5.00768e-08	2.65401e-05
ENSG00000221676	RNA, U6atac small nuclear (U12-dependent splicing)	RNU6ATAC	0.201909	5.01511e-08	2.65401e-05
ENSG00000187479	chromosome 11 open reading frame 96	C11orf96	0.554061	5.26206e-08	2.73829e-05
ENSG00000232956	small nucleolar RNA host gene 15	SNHG15	0.570381	7.15251e-08	3.61279e-05
ENSG00000171621	splA/ryanodine receptor domain and SOCS box containing 1	SPSB1	0.491707	7.17397e-08	3.61279e-05
ENSG00000152942	RAD17 checkpoint clamp loader component	RAD17	-0.577568	7.38083e-08	3.65796e-05
ENSG00000173110	heat shock 70kDa protein 6 (HSP70B')	HSPA6	0.379606	7.59841e-08	3.70696e-05
ENSG00000169508	G protein-coupled receptor 183	GPR183	0.564705	1.52628e-07	7.33153e-05
ENSG00000101096	nuclear factor of activated T-cells, cytoplasmic, calcineurin-dependent 2	NFATC2	0.496338	1.61507e-07	7.6405e-05
ENSG00000115602	interleukin 1 receptor-like 1	IL1RL1	0.472553	1.83705e-07	8.56091e-05
ENSG00000111859	neural precursor cell expressed, developmentally down-regulated 9	NEDD9	0.567551	1.97551e-07	9.07079e-05
ENSG00000169429	chemokine (C-X-C motif) ligand 8	CXCL8	0.43929	2.05365e-07	9.29293e-05
ENSG00000204611	zinc finger protein 616	ZNF616	-0.585918	2.4787e-07	0.000110561
ENSG00000168734	protein kinase (cAMP-dependent, catalytic) inhibitor gamma	PKIG	0.533384	2.70788e-07	0.000119082
ENSG00000196290	NIF3 NGG1 interacting factor 3-like 1	NIF3L1	-0.547678	3.01452e-07	0.000127193
ENSG00000197329	pellino E3 ubiquitin protein ligase 1	PELI1	0.531406	2.9808e-07	0.000127193
ENSG00000204388	heat shock 70kDa protein 1B	HSPA1B	0.552244	2.99799e-07	0.000127193
ENSG00000201098	RNA, Ro-associated Y1	RNY1	0.413821	3.13806e-07	0.00013064
ENSG00000112245	protein tyrosine phosphatase type IVA, member 1	PTP4A1	0.506419	3.63241e-07	0.00014923
ENSG00000210112	mitochondrially encoded tRNA methionine	MT-TM	0.283181	3.97023e-07	0.00016099
ENSG00000008405	cryptochrome circadian clock 1	CRY1	0.529235	4.19036e-07	0.000167738
ENSG00000161638	integrin, alpha 5 (fibronectin receptor, alpha polypeptide)	ITGA5	0.496965	4.27443e-07	0.000168937
ENSG00000182795	chromosome 1 open reading frame 116	C1orf116	0.256268	4.56999e-07	0.000178361
ENSG00000173451	THAP domain containing, apoptosis associated protein 2	THAP2	0.475017	4.97013e-07	0.000191583
ENSG00000059758	cyclin-dependent kinase 17	CDK17	0.569802	5.76243e-07	0.000219415
ENSG00000060642	phosphatidylinositol glycan anchor biosynthesis, class V	PIGV	-0.499148	5.83971e-07	0.000219678
ENSG00000210100	mitochondrially encoded tRNA isoleucine	MT-TI	0.294076	6.1482e-07	0.00022853
ENSG00000139112	GABA(A) receptor-associated protein like 1	GABARAPL1	0.549591	6.4633e-07	0.000237416
ENSG00000086548	carcinoembryonic antigen-related cell adhesion molecule 6 (non-specific cross reacting antigen)	CEACAM6	0.224931	7.26649e-07	0.000263816
ENSG00000116285	ERBB receptor feedback inhibitor 1	ERRFI1	0.585511	8.07354e-07	0.000289747
ENSG00000183307	cat eye syndrome chromosome region, candidate 6	TMEM121B	-0.526009	8.22354e-07	0.000291777
ENSG00000164674	synaptotagmin-like 3	SYTL3	0.459341	8.43331e-07	0.000295858
ENSG00000131435	PDZ and LIM domain 4	PDLIM4	0.379799	1.00338e-06	0.000340527
ENSG00000196756	small nucleolar RNA host gene 17	SNHG17	0.507545	9.95263e-07	0.000340527
ENSG00000241978	A kinase (PRKA) anchor protein 2	AKAP2	0.525264	9.93774e-07	0.000340527
ENSG00000109814	UDP-glucose 6-dehydrogenase	UGDH	0.455433	1.01987e-06	0.000342197
ENSG00000064932	strawberry notch homolog 2 (Drosophila)	SBNO2	0.497094	1.03022e-06	0.000342197
ENSG00000131400	napsin A aspartic peptidase	NAPSA	0.33348	1.09029e-06	0.00035834
ENSG00000116679	influenza virus NS1A binding protein	IVNS1ABP	0.493203	1.15301e-06	0.000375003
ENSG00000196260	surfactant associated 2	SFTA2	0.258882	1.17182e-06	0.000377194
ENSG00000172901	laeverin	LVRN	-0.0957443	1.23543e-06	0.000393611
ENSG00000165379	leucine rich repeat and fibronectin type III domain containing 5	LRFN5	0.500987	1.2513e-06	0.000394641
ENSG00000121486	tRNA methyltransferase 1 homolog (S. cerevisiae)-like	TRMT1L	-0.530554	1.28374e-06	0.000400822
ENSG00000130164	low density lipoprotein receptor	LDLR	0.50822	1.30197e-06	0.000402489
ENSG00000196267	zinc finger protein 836	ZNF836	-0.561184	1.44034e-06	0.000436619
ENSG00000102119	emerin	EMD	0.496483	1.42826e-06	0.000436619
ENSG00000059804	solute carrier family 2 (facilitated glucose transporter), member 3	SLC2A3	0.505021	1.5027e-06	0.000451142
ENSG00000158859	ADAM metallopeptidase with thrombospondin type 1 motif, 4	ADAMTS4	0.473828	1.62066e-06	0.000476225
ENSG00000095794	cAMP responsive element modulator	CREM	0.529219	1.63201e-06	0.000476225
ENSG00000188706	zinc finger, DHHC-type containing 9	ZDHHC9	0.530924	1.60927e-06	0.000476225
ENSG00000115904	son of sevenless homolog 1 (Drosophila)	SOS1	-0.429418	1.7765e-06	0.000504252
ENSG00000210174	mitochondrially encoded tRNA arginine	MT-TR	0.23075	1.76143e-06	0.000504252
ENSG00000204389	heat shock 70kDa protein 1A	HSPA1A	0.488459	1.77042e-06	0.000504252
ENSG00000157557	v-ets avian erythroblastosis virus E26 oncogene homolog 2	ETS2	0.534525	1.80035e-06	0.000506416
ENSG00000069998	cat eye syndrome chromosome region, candidate 5	HDHD5	-0.485694	1.83782e-06	0.000512341
ENSG00000054967	RELT tumor necrosis factor receptor	RELT	0.517192	1.88675e-06	0.000521328
ENSG00000148154	UDP-glucose ceramide glucosyltransferase	UGCG	0.529862	2.00462e-06	0.000549036
ENSG00000026508	CD44 molecule (Indian blood group)	CD44	0.502384	2.15948e-06	0.000586308
ENSG00000188042	ADP-ribosylation factor-like 4C	ARL4C	0.412406	2.19034e-06	0.00058956
ENSG00000132002	DnaJ (Hsp40) homolog, subfamily B, member 1	DNAJB1	0.566474	2.25937e-06	0.000602753
ENSG00000125845	bone morphogenetic protein 2	BMP2	0.477912	2.2929e-06	0.000602753
ENSG00000113369	arrestin domain containing 3	ARRDC3	0.49272	2.29727e-06	0.000602753
ENSG00000018280	solute carrier family 11 (proton-coupled divalent metal ion transporter), member 1	SLC11A1	0.50494	2.36618e-06	0.00061566
ENSG00000212907	mitochondrially encoded NADH dehydrogenase 4L	MT-ND4L	0.354812	2.39811e-06	0.000618811
ENSG00000120063	guanine nucleotide binding protein (G protein), alpha 13	GNA13	0.506902	2.43697e-06	0.000623686
ENSG00000161055	secretoglobin, family 3A, member 1	SCGB3A1	0.194406	2.60805e-06	0.000656703
ENSG00000209482	small nucleolar RNA, C/D box 83A	SNORD83A	0.416269	2.6079e-06	0.000656703
ENSG00000174791	Ras and Rab interactor 1	RIN1	0.46738	2.68754e-06	0.000671303
ENSG00000178381	zinc finger, AN1-type domain 2A	ZFAND2A	0.54041	2.94419e-06	0.000729576
ENSG00000130066	spermidine/spermine N1-acetyltransferase 1	SAT1	0.467267	3.01277e-06	0.000735796
ENSG00000112715	vascular endothelial growth factor A	VEGFA	0.527113	3.01643e-06	0.000735796
ENSG00000131016	A kinase (PRKA) anchor protein 12	AKAP12	0.334633	3.06406e-06	0.000741621
ENSG00000125650	persephin	PSPN	-0.347572	3.17151e-06	0.000755908
ENSG00000197405	complement component 5a receptor 1	C5AR1	0.484134	3.16558e-06	0.000755908
ENSG00000177853	zinc finger protein 518A	ZNF518A	-0.528544	3.33245e-06	0.000776486
ENSG00000243509	tumor necrosis factor receptor superfamily, member 6b, decoy	TNFRSF6B	0.455482	3.32257e-06	0.000776486
ENSG00000144136	solute carrier family 20 (phosphate transporter), member 1	SLC20A1	0.498332	3.30028e-06	0.000776486
ENSG00000164309	cardiomyopathy associated 5	CMYA5	-0.243514	3.43204e-06	0.000787931
ENSG00000008083	jumonji, AT rich interactive domain 2	JARID2	0.396633	3.40772e-06	0.000787931
ENSG00000198900	topoisomerase (DNA) I	TOP1	0.484231	3.60467e-06	0.000810666
ENSG00000132510	lysine (K)-specific demethylase 6B	KDM6B	0.509474	3.58925e-06	0.000810666
ENSG00000124831	leucine rich repeat (in FLII) interacting protein 1	LRRFIP1	0.511484	3.60896e-06	0.000810666
ENSG00000106089	syntaxin 1A (brain)	STX1A	0.403611	3.80869e-06	0.00084942
ENSG00000198805	purine nucleoside phosphorylase	PNP	0.470966	3.87519e-06	0.000858121
ENSG00000175505	cardiotrophin-like cytokine factor 1	CLCF1	0.515492	4.04476e-06	0.000889362
ENSG00000189067	lipopolysaccharide-induced TNF factor	LITAF	0.479841	4.10664e-06	0.000896654
ENSG00000268734	na	CTB-61M7.2	0.371962	4.30197e-06	0.000920004
ENSG00000281325	GALI1870; Uncharacterized protein	AC016549.1	0.478555	4.25592e-06	0.000920004
ENSG00000107438	PDZ and LIM domain 1	PDLIM1	0.525184	4.29089e-06	0.000920004
ENSG00000198517	v-maf avian musculoaponeurotic fibrosarcoma oncogene homolog K	MAFK	0.476127	4.7641e-06	0.00100506
ENSG00000102804	TSC22 domain family, member 1	TSC22D1	0.477944	4.74833e-06	0.00100506
ENSG00000033867	solute carrier family 4, sodium bicarbonate cotransporter, member 7	SLC4A7	0.474969	4.9446e-06	0.00103614
ENSG00000010818	human immunodeficiency virus type I enhancer binding protein 2	HIVEP2	0.487141	5.21976e-06	0.00108651
ENSG00000134531	epithelial membrane protein 1	EMP1	0.471094	5.78507e-06	0.00119621
ENSG00000163638	ADAM metallopeptidase with thrombospondin type 1 motif, 9	ADAMTS9	0.44085	5.83802e-06	0.00119921
ENSG00000122481	RWD domain containing 3	RWDD3	-0.471283	5.92488e-06	0.0012091
ENSG00000149573	myelin protein zero-like 2	MPZL2	0.442554	6.11717e-06	0.00123223
ENSG00000172965	MIR4435-2 host gene	MIR4435-2HG	0.479632	6.10556e-06	0.00123223
ENSG00000186480	insulin induced gene 1	INSIG1	0.440561	6.16791e-06	0.00123449
ENSG00000165434	phosphoglucomutase 2-like 1	PGM2L1	0.423211	6.4758e-06	0.00128786
ENSG00000176170	sphingosine kinase 1	SPHK1	0.447732	6.58263e-06	0.00130082
ENSG00000276023	dual specificity phosphatase 14	DUSP14	0.436846	7.19635e-06	0.00141316
ENSG00000113575	protein phosphatase 2, catalytic subunit, alpha isozyme	PPP2CA	0.484842	7.32618e-06	0.00142966
ENSG00000103257	solute carrier family 7 (amino acid transporter light chain, L system), member 5	SLC7A5	0.515681	7.55958e-06	0.00146604
ENSG00000163728	tetratricopeptide repeat domain 14	TTC14	-0.394961	7.84577e-06	0.00151215
ENSG00000137267	tubulin, beta 2A class IIa	TUBB2A	0.393224	8.38354e-06	0.00160588
ENSG00000163811	WD repeat domain 43	WDR43	0.434306	8.8886e-06	0.00169225
ENSG00000200879	small nucleolar RNA, C/D box 14E	SNORD14E	0.394929	9.65933e-06	0.00182784
ENSG00000156170	NADH dehydrogenase (ubiquinone) complex I, assembly factor 6	NDUFAF6	-0.492174	9.80721e-06	0.0018336
ENSG00000100644	hypoxia inducible factor 1, alpha subunit (basic helix-loop-helix transcription factor)	HIF1A	0.553852	9.75978e-06	0.0018336
ENSG00000064270	ATPase, Ca++ transporting, type 2C, member 2	ATP2C2	0.407075	1.02963e-05	0.00191359
ENSG00000136160	endothelin receptor type B	EDNRB	0.423018	1.03676e-05	0.00191543
ENSG00000128422	keratin 17, type I	KRT17	0.2435	1.05514e-05	0.00192659
ENSG00000013619	mastermind-like domain containing 1	MAMLD1	0.415716	1.05068e-05	0.00192659
ENSG00000112624	GLTSCR1-like	BICRAL	-0.464309	1.07437e-05	0.00192793
ENSG00000066136	nuclear transcription factor Y, gamma	NFYC	-0.429418	1.0744e-05	0.00192793
ENSG00000146457	Wilms tumor 1 associated protein	WTAP	0.509105	1.06757e-05	0.00192793
ENSG00000143353	lysophospholipase-like 1	LYPLAL1	-0.512964	1.09123e-05	0.00194693
ENSG00000120694	heat shock 105kDa/110kDa protein 1	HSPH1	0.568661	1.12757e-05	0.00200034
ENSG00000025293	PHD finger protein 20	PHF20	0.479954	1.14678e-05	0.00202294
ENSG00000091428	Rap guanine nucleotide exchange factor (GEF) 4	RAPGEF4	0.431572	1.16993e-05	0.00205217
ENSG00000210077	mitochondrially encoded tRNA valine	MT-TV	0.209427	1.24619e-05	0.00217373
ENSG00000174123	toll-like receptor 10	TLR10	-0.411407	1.26955e-05	0.00220218
ENSG00000176907	chromosome 8 open reading frame 4	C8orf4	0.426331	1.38818e-05	0.00236934
ENSG00000124731	triggering receptor expressed on myeloid cells 1	TREM1	0.448507	1.3828e-05	0.00236934
ENSG00000178726	thrombomodulin	THBD	0.492334	1.38869e-05	0.00236934
ENSG00000210135	mitochondrially encoded tRNA asparagine	MT-TN	0.332446	1.40574e-05	0.00237251
ENSG00000170425	adenosine A2b receptor	ADORA2B	0.427063	1.40211e-05	0.00237251
ENSG00000124466	LY6/PLAUR domain containing 3	LYPD3	0.295214	1.4313e-05	0.00239406
ENSG00000177464	G protein-coupled receptor 4	GPR4	0.438293	1.43384e-05	0.00239406
ENSG00000141219	chromosome 17 open reading frame 80	C17orf80	-0.486048	1.51444e-05	0.00251518
ENSG00000198959	transglutaminase 2	TGM2	0.457025	1.58109e-05	0.00261197
ENSG00000140379	BCL2-related protein A1	BCL2A1	0.315274	1.59671e-05	0.0026239
ENSG00000274173	na	RP4-568C11.4	0.292056	1.66561e-05	0.0027228
ENSG00000140678	integrin, alpha X (complement component 3 receptor 4 subunit)	ITGAX	0.466431	1.71591e-05	0.00279041
ENSG00000105849	TWIST neighbor	TWISTNB	0.465756	1.74979e-05	0.00283077
ENSG00000073417	phosphodiesterase 8A	PDE8A	0.445658	1.77498e-05	0.00284206
ENSG00000077238	interleukin 4 receptor	IL4R	0.474696	1.77076e-05	0.00284206
ENSG00000197461	platelet-derived growth factor alpha polypeptide	PDGFA	0.430495	1.80549e-05	0.00287356
ENSG00000153395	lysophosphatidylcholine acyltransferase 1	LPCAT1	0.431187	1.81306e-05	0.00287356
ENSG00000264207	na	RP11-196G18.23	-0.484868	1.82432e-05	0.00287681
ENSG00000130749	zinc finger CCCH-type containing 4	ZC3H4	-0.531824	1.86726e-05	0.00292388
ENSG00000100906	nuclear factor of kappa light polypeptide gene enhancer in B-cells inhibitor, alpha	NFKBIA	0.483507	1.8729e-05	0.00292388
ENSG00000197056	zinc finger, MYM-type 1	ZMYM1	-0.473554	1.89701e-05	0.00294679
ENSG00000198840	mitochondrially encoded NADH dehydrogenase 3	MT-ND3	0.182206	1.93953e-05	0.00299792
ENSG00000162896	polymeric immunoglobulin receptor	PIGR	0.380479	2.11052e-05	0.00324614
ENSG00000139289	pleckstrin homology-like domain, family A, member 1	PHLDA1	0.526743	2.16613e-05	0.00331535
ENSG00000163125	regulation of nuclear pre-mRNA domain containing 2	RPRD2	-0.444548	2.18614e-05	0.00332964
ENSG00000162783	immediate early response 5	IER5	0.479294	2.21168e-05	0.00335219
ENSG00000108556	cholinergic receptor, nicotinic, epsilon (muscle)	CHRNE	0.438465	2.32547e-05	0.00350764
ENSG00000028137	tumor necrosis factor receptor superfamily, member 1B	TNFRSF1B	0.396874	2.53082e-05	0.00379903
ENSG00000271303	sulfiredoxin 1	SRXN1	0.405798	2.58952e-05	0.00386854
ENSG00000189377	chemokine (C-X-C motif) ligand 17	CXCL17	0.208866	2.60258e-05	0.00386954
ENSG00000158006	platelet-activating factor acetylhydrolase 2, 40kDa	PAFAH2	-0.472413	2.72096e-05	0.00402637
ENSG00000206560	ankyrin repeat domain 28	ANKRD28	0.503975	2.80727e-05	0.0041345
ENSG00000119138	Kruppel-like factor 9	KLF9	0.471335	2.85325e-05	0.00418248
ENSG00000176225	rotatin	RTTN	-0.40917	2.8937e-05	0.00420755
ENSG00000196083	interleukin 1 receptor accessory protein	IL1RAP	0.411619	2.8973e-05	0.00420755
ENSG00000067057	phosphofructokinase, platelet	PFKP	0.41649	2.93643e-05	0.00424463
ENSG00000171659	G protein-coupled receptor 34	GPR34	-0.439242	2.95389e-05	0.0042502
ENSG00000135457	transcription factor CP2	TFCP2	-0.553354	2.99199e-05	0.00427883
ENSG00000150977	Rab interacting lysosomal protein-like 2	RILPL2	0.446863	3.0012e-05	0.00427883
ENSG00000135953	major facilitator superfamily domain containing 9	MFSD9	-0.459566	3.04629e-05	0.00430382
ENSG00000151929	BCL2-associated athanogene 3	BAG3	0.504168	3.04206e-05	0.00430382
ENSG00000269900	RNA component of mitochondrial RNA processing endoribonuclease	RMRP	0.467707	3.20475e-05	0.00450729
ENSG00000134686	polyhomeotic homolog 2 (Drosophila)	PHC2	0.433952	3.26545e-05	0.00457207
ENSG00000245849	RAD51 antisense RNA 1 (head to head)	RAD51-AS1	-0.485588	3.44861e-05	0.00478338
ENSG00000100226	GTP binding protein 1	GTPBP1	0.39755	3.43962e-05	0.00478338
ENSG00000125089	SH3 domain and tetratricopeptide repeats 1	SH3TC1	0.408612	3.46233e-05	0.00478338
ENSG00000143799	poly (ADP-ribose) polymerase 1	PARP1	-0.430608	3.48946e-05	0.00479963
ENSG00000156313	retinitis pigmentosa GTPase regulator	RPGR	0.410429	3.52948e-05	0.00483337
ENSG00000187908	deleted in malignant brain tumors 1	DMBT1	0.263211	3.56673e-05	0.00484192
ENSG00000123342	matrix metallopeptidase 19	MMP19	0.479632	3.56554e-05	0.00484192
ENSG00000188290	hes family bHLH transcription factor 4	HES4	0.415285	3.61676e-05	0.00488448
ENSG00000090924	pleckstrin homology domain containing, family G (with RhoGef domain) member 2	PLEKHG2	0.45836	3.62937e-05	0.00488448
ENSG00000198081	zinc finger and BTB domain containing 14	ZBTB14	-0.484568	3.68286e-05	0.00491555
ENSG00000138166	dual specificity phosphatase 5	DUSP5	0.453858	3.68395e-05	0.00491555
ENSG00000139531	sulfite oxidase	SUOX	-0.456286	3.72945e-05	0.00495509
ENSG00000164933	solute carrier family 25 (mitochondrial folate carrier), member 32	SLC25A32	0.461527	3.768e-05	0.00498509
ENSG00000173846	polo-like kinase 3	PLK3	0.499522	3.81368e-05	0.00502425
ENSG00000163104	SWI/SNF-related, matrix-associated actin-dependent regulator of chromatin, subfamily a, containing DEAD/H box 1	SMARCAD1	-0.403547	3.8805e-05	0.00506949
ENSG00000134107	basic helix-loop-helix family, member e40	BHLHE40	0.500229	3.86912e-05	0.00506949
ENSG00000117407	artemin	ARTN	0.349888	3.94659e-05	0.00511305
ENSG00000163083	inhibin, beta B	INHBB	0.399543	3.93165e-05	0.00511305
ENSG00000023608	small nuclear RNA activating complex, polypeptide 1, 43kDa	SNAPC1	0.490887	4.08131e-05	0.00526574
ENSG00000168175	mitogen-activated protein kinase 1 interacting protein 1-like	MAPK1IP1L	0.448182	4.20817e-05	0.00540706
ENSG00000114126	transcription factor Dp-2 (E2F dimerization partner 2)	TFDP2	-0.448021	4.38108e-05	0.00558328
ENSG00000257520	na	RP11-896J10.3	0.302979	4.36665e-05	0.00558328
ENSG00000260464	na	RP4-561L24.3	0.204361	4.57595e-05	0.00580793
ENSG00000198727	mitochondrially encoded cytochrome b	MT-CYB	0.191194	4.70161e-05	0.00583551
ENSG00000154099	dynein, axonemal, assembly factor 1	DNAAF1	0.324064	4.69816e-05	0.00583551
ENSG00000210107	mitochondrially encoded tRNA glutamine	MT-TQ	0.349147	4.66193e-05	0.00583551
ENSG00000104218	centrosome and spindle pole associated protein 1	CSPP1	0.383593	4.67495e-05	0.00583551
ENSG00000147439	bridging integrator 3	BIN3	0.469599	4.63354e-05	0.00583551
ENSG00000161960	eukaryotic translation initiation factor 4A1	EIF4A1	0.491739	4.70983e-05	0.00583551
ENSG00000138378	signal transducer and activator of transcription 4	STAT4	0.429177	4.74417e-05	0.00585483
ENSG00000056998	glycogenin 2	GYG2	-0.206018	4.80658e-05	0.0059085
ENSG00000274396	HOX antisense intergenic RNA myeloid 1 conserved region 4	HOTAIRM1_4	0.318795	4.92584e-05	0.00603135
ENSG00000204623	ZNRD1 antisense RNA 1	ZNRD1ASP	-0.461367	5.08913e-05	0.00615883
ENSG00000222041	long intergenic non-protein coding RNA 152	CYTOR	0.41305	5.07039e-05	0.00615883
ENSG00000117000	rearranged L-myc fusion	RLF	0.461929	5.06794e-05	0.00615883
ENSG00000157429	zinc finger protein 19	ZNF19	-0.45369	5.13753e-05	0.00617448
ENSG00000198899	mitochondrially encoded ATP synthase 6	MT-ATP6	0.190808	5.16085e-05	0.00617448
ENSG00000148840	peroxisome proliferator-activated receptor gamma, coactivator-related 1	PPRC1	0.487816	5.16139e-05	0.00617448
ENSG00000131263	ring finger protein, LIM domain interacting	RLIM	0.449774	5.31953e-05	0.00633938
ENSG00000210194	mitochondrially encoded tRNA glutamic acid	MT-TE	0.181691	5.40596e-05	0.00641788
ENSG00000225733	FGD5 antisense RNA 1	FGD5-AS1	-0.433695	5.51934e-05	0.00652767
ENSG00000117697	NSL1, MIS12 kinetochore complex component	NSL1	-0.479262	5.64637e-05	0.00657823
ENSG00000086475	selenophosphate synthetase 1	SEPHS1	-0.406972	5.62966e-05	0.00657823
ENSG00000132334	protein tyrosine phosphatase, receptor type, E	PTPRE	0.425205	5.61726e-05	0.00657823
ENSG00000158710	transgelin 2	TAGLN2	0.428694	5.62186e-05	0.00657823
ENSG00000196754	S100 calcium binding protein A2	S100A2	0.281843	5.71851e-05	0.00663732
ENSG00000169715	metallothionein 1E	MT1E	0.428051	5.7396e-05	0.00663732
ENSG00000027869	SH2 domain containing 2A	SH2D2A	0.371405	5.89445e-05	0.00679124
ENSG00000117713	AT rich interactive domain 1A (SWI-like)	ARID1A	-0.420655	5.95881e-05	0.00681509
ENSG00000115946	partner of NOB1 homolog	PNO1	0.382082	5.94661e-05	0.00681509
ENSG00000151247	eukaryotic translation initiation factor 4E	EIF4E	0.411265	6.03845e-05	0.00687422
ENSG00000136891	testis expressed 10	TEX10	0.452202	6.05455e-05	0.00687422
ENSG00000198814	glycerol kinase	GK	0.515408	6.1174e-05	0.00692042
ENSG00000261135	na	RP4-798A10.7	-0.550096	6.1452e-05	0.00692677
ENSG00000170379	TRPM8 channel-associated factor 2	TCAF2	0.361147	6.3734e-05	0.00715816
ENSG00000214022	replication initiator 1	REPIN1	-0.429289	6.49656e-05	0.00726991
ENSG00000161010	chromosome 5 open reading frame 45	MRNIP	-0.415831	6.53901e-05	0.00726991
ENSG00000164199	adhesion G protein-coupled receptor V1	ADGRV1	0.271719	6.54276e-05	0.00726991
ENSG00000162889	mitogen-activated protein kinase-activated protein kinase 2	MAPKAPK2	0.407969	6.59833e-05	0.00730566
ENSG00000108469	RecQ protein-like 5	RECQL5	-0.452362	6.70955e-05	0.00740255
ENSG00000171681	activating transcription factor 7 interacting protein	ATF7IP	-0.448648	6.79572e-05	0.00747122
ENSG00000164002	exonuclease 5	EXO5	-0.450433	6.86512e-05	0.00752104
ENSG00000132570	pterin-4 alpha-carbinolamine dehydratase/dimerization cofactor of hepatocyte nuclear factor 1 alpha (TCF1) 2	PCBD2	-0.409351	7.07329e-05	0.00770433
ENSG00000090339	intercellular adhesion molecule 1	ICAM1	0.403386	7.08178e-05	0.00770433
ENSG00000228223	HLA complex group 11 (non-protein coding)	HCG11	-0.428373	7.18969e-05	0.00779457
ENSG00000280285	na	RP11-630A13.4	0.252913	7.31799e-05	0.00790622
ENSG00000189292	family with sequence similarity 150, member B	ALKAL2	0.397305	7.44569e-05	0.00799215
ENSG00000107249	GLIS family zinc finger 3	GLIS3	0.44204	7.44872e-05	0.00799215
ENSG00000186635	ArfGAP with RhoGAP domain, ankyrin repeat and PH domain 1	ARAP1	-0.417391	7.65874e-05	0.00814616
ENSG00000170890	phospholipase A2, group IB (pancreas)	PLA2G1B	0.0412605	7.67053e-05	0.00814616
ENSG00000055483	ubiquitin specific peptidase 36	USP36	0.534397	7.63368e-05	0.00814616
ENSG00000197930	endoplasmic reticulum oxidoreductase alpha	ERO1A	0.420639	7.73139e-05	0.00818295
ENSG00000252316	RNA, Ro-associated Y4	RNY4	0.334874	7.86761e-05	0.00827106
ENSG00000160789	lamin A/C	LMNA	0.449549	7.85428e-05	0.00827106
ENSG00000143578	cAMP responsive element binding protein 3-like 4	CREB3L4	-0.41916	7.91543e-05	0.00829341
ENSG00000073756	prostaglandin-endoperoxide synthase 2 (prostaglandin G/H synthase and cyclooxygenase)	PTGS2	0.468039	8.01838e-05	0.00837318
ENSG00000198886	mitochondrially encoded NADH dehydrogenase 4	MT-ND4	0.279499	8.12149e-05	0.00845258
ENSG00000073008	poliovirus receptor	PVR	0.402647	8.16405e-05	0.00846864
ENSG00000108389	myotubularin related protein 4	MTMR4	-0.424787	8.32708e-05	0.00855251
ENSG00000176788	brain abundant, membrane attached signal protein 1	BASP1	0.352272	8.3203e-05	0.00855251
ENSG00000150991	ubiquitin C	UBC	0.466817	8.2779e-05	0.00855251
ENSG00000107643	mitogen-activated protein kinase 8	MAPK8	0.40411	8.4307e-05	0.00862978
ENSG00000170525	6-phosphofructo-2-kinase/fructose-2,6-biphosphatase 3	PFKFB3	0.464695	8.45759e-05	0.00862978
ENSG00000199568	RNA, U5A small nuclear 1	RNU5A-1	0.19862	8.49979e-05	0.00864459
ENSG00000130449	zinc finger, SWIM-type containing 6	ZSWIM6	0.469824	8.63475e-05	0.00875334
ENSG00000120889	tumor necrosis factor receptor superfamily, member 10b	TNFRSF10B	0.413291	8.74485e-05	0.00883626
ENSG00000130023	ER membrane-associated RNA degradation	ERMARD	-0.500438	8.90164e-05	0.00891039
ENSG00000100105	POZ (BTB) and AT hook containing zinc finger 1	PATZ1	-0.40747	8.90382e-05	0.00891039
ENSG00000120833	suppressor of cytokine signaling 2	SOCS2	0.435946	8.88977e-05	0.00891039
ENSG00000169251	NMD3 ribosome export adaptor	NMD3	0.420189	9.07085e-05	0.00904854
ENSG00000107554	dynamin binding protein	DNMBP	0.388706	9.21065e-05	0.00915873
ENSG00000148690	fragile site, folic acid type, rare, fra(10)(q23.3) or fra(10)(q24.2) candidate 1	FRA10AC1	-0.446928	9.24029e-05	0.00915904
ENSG00000163909	hes-related family bHLH transcription factor with YRPW motif-like	HEYL	0.387661	9.47842e-05	0.00935416
ENSG00000052795	folliculin interacting protein 2	FNIP2	0.441686	9.49706e-05	0.00935416
ENSG00000105835	nicotinamide phosphoribosyltransferase	NAMPT	0.51425	9.53836e-05	0.00936529
ENSG00000179820	myeloid-associated differentiation marker	MYADM	0.462894	9.66303e-05	0.00945795
ENSG00000134954	v-ets avian erythroblastosis virus E26 oncogene homolog 1	ETS1	0.43064	9.76025e-05	0.00952326
ENSG00000166197	nucleolar and coiled-body phosphoprotein 1	NOLC1	0.437779	9.85015e-05	0.00958103
ENSG00000078269	synaptojanin 2	SYNJ2	0.367772	9.98597e-05	0.00968298
ENSG00000151093	3-oxoacyl-ACP synthase, mitochondrial	OXSM	-0.394136	0.000101535	0.00979142
ENSG00000070495	jumonji domain containing 6	JMJD6	0.437843	0.000101605	0.00979142
ENSG00000205362	metallothionein 1A	MT1A	0.509314	0.000102188	0.00981731
ENSG00000171056	SRY (sex determining region Y)-box 7	SOX7	0.359041	0.000103134	0.00984761
ENSG00000133657	ATPase type 13A3	ATP13A3	0.390427	0.000103024	0.00984761
ENSG00000145439	carbonyl reductase 4	CBR4	-0.447876	0.000104821	0.00992698
ENSG00000166783	KIAA0430	MARF1	-0.399672	0.000104573	0.00992698
ENSG00000177889	ubiquitin-conjugating enzyme E2N	UBE2N	0.411844	0.00010492	0.00992698
ENSG00000167074	thyrotrophic embryonic factor	TEF	-0.481594	0.00010622	0.00998951
ENSG00000137331	immediate early response 3	IER3	0.449902	0.000106138	0.00998951
ENSG00000172732	MUS81 structure-specific endonuclease subunit	MUS81	-0.46894	0.000106757	0.0100098
ENSG00000118985	elongation factor, RNA polymerase II, 2	ELL2	0.46574	0.000107628	0.0100613
ENSG00000115282	tetratricopeptide repeat domain 31	TTC31	-0.534509	0.000109083	0.0101502
ENSG00000109572	chloride channel, voltage-sensitive 3	CLCN3	-0.410236	0.000109229	0.0101502
ENSG00000197958	ribosomal protein L12	RPL12	0.383432	0.000110016	0.010193
ENSG00000163017	actin, gamma 2, smooth muscle, enteric	ACTG2	0.247739	0.000112941	0.010433
ENSG00000112394	solute carrier family 16 (aromatic amino acid transporter), member 10	SLC16A10	0.444693	0.000113437	0.0104479
ENSG00000114770	ATP-binding cassette, sub-family C (CFTR/MRP), member 5	ABCC5	-0.461833	0.000115928	0.0105312
ENSG00000139832	RAB20, member RAS oncogene family	RAB20	0.421732	0.000116028	0.0105312
ENSG00000109519	GrpE-like 1, mitochondrial (E. coli)	GRPEL1	0.431846	0.000115866	0.0105312
ENSG00000118503	tumor necrosis factor, alpha-induced protein 3	TNFAIP3	0.467991	0.000115947	0.0105312
ENSG00000143878	ras homolog family member B	RHOB	0.474133	0.000115661	0.0105312
ENSG00000273253	na	RP3-402G11.26	-0.450152	0.000117017	0.0105902
ENSG00000160953	melanoma associated antigen (mutated) 1	MUM1	-0.505197	0.000118728	0.0106219
ENSG00000149311	ATM serine/threonine kinase	ATM	-0.439274	0.000117933	0.0106219
ENSG00000130939	ubiquitination factor E4B	UBE4B	-0.427714	0.000118077	0.0106219
ENSG00000145860	ring finger protein 145	RNF145	0.473474	0.000118392	0.0106219
ENSG00000202515	vault RNA 1-3	VTRNA1-3	0.361355	0.000119241	0.0106373
ENSG00000141570	chromobox homolog 8	CBX8	-0.458203	0.000121364	0.0107848
ENSG00000166140	zinc finger, FYVE domain containing 19	ZFYVE19	-0.402261	0.000121585	0.0107848
ENSG00000172216	CCAAT/enhancer binding protein (C/EBP), beta	CEBPB	0.46328	0.000122192	0.010808
ENSG00000139160	methyltransferase like 20	ETFBKMT	-0.414239	0.00012537	0.0110352
ENSG00000075426	FOS-like antigen 2	FOSL2	0.44331	0.000125469	0.0110352
ENSG00000154640	BTG family, member 3	BTG3	0.453665	0.000127671	0.0111974
ENSG00000174483	Bardet-Biedl syndrome 1	BBS1	-0.425028	0.000129733	0.0113268
ENSG00000182809	cysteine-rich protein 2	CRIP2	0.398241	0.000129873	0.0113268
ENSG00000080608	KIAA0020	PUM3	0.404737	0.00013129	0.0113881
ENSG00000143179	uridine-cytidine kinase 2	UCK2	0.427408	0.000131304	0.0113881
ENSG00000196502	sulfotransferase family, cytosolic, 1A, phenol-preferring, member 1	SULT1A1	-0.404994	0.000132725	0.0114605
ENSG00000107984	dickkopf WNT signaling pathway inhibitor 1	DKK1	0.314458	0.000132873	0.0114605
ENSG00000152128	transmembrane protein 163	TMEM163	0.34754	0.000133983	0.0115244
ENSG00000185633	NADH dehydrogenase (ubiquinone) 1 alpha subcomplex, 4-like 2	NDUFA4L2	0.293423	0.00013489	0.0115706
ENSG00000166825	alanyl (membrane) aminopeptidase	ANPEP	0.361002	0.000137442	0.0117571
ENSG00000145555	myosin X	MYO10	0.332269	0.000140042	0.0119468
ENSG00000280071	Protein LOC102724023; Uncharacterized protein	CH507-9B2.3	-0.438824	0.000140546	0.0119571
ENSG00000272316	na	XXbac-BPGBPG55C20.2	-0.416651	0.00014162	0.0119832
ENSG00000205364	metallothionein 1M	MT1M	0.461543	0.000141367	0.0119832
ENSG00000119392	GLE1 RNA export mediator	GLE1	-0.477043	0.000149512	0.0126168
ENSG00000269939	na	PCF11-AS1	-0.422478	0.000150079	0.0126305
ENSG00000198604	bromodomain adjacent to zinc finger domain, 1A	BAZ1A	0.463505	0.000151069	0.0126796
ENSG00000163162	ring finger protein 149	RNF149	0.393369	0.00015219	0.0127395
ENSG00000099985	oncostatin M	OSM	0.294146	0.000156354	0.0130182
ENSG00000253276	coiled-coil domain containing 71-like	CCDC71L	0.485308	0.000156171	0.0130182
ENSG00000143546	S100 calcium binding protein A8	S100A8	0.325661	0.00015723	0.0130563
ENSG00000181481	ring finger protein 135	RNF135	-0.405557	0.00015878	0.0131501
ENSG00000185722	ankyrin repeat and FYVE domain containing 1	ANKFY1	-0.424144	0.000160178	0.0132092
ENSG00000147324	malignant fibrous histiocytoma amplified sequence 1	MFHAS1	0.380747	0.000160339	0.0132092
ENSG00000049883	pentatricopeptide repeat domain 2	PTCD2	-0.446172	0.000163536	0.013437
ENSG00000210164	mitochondrially encoded tRNA glycine	MT-TG	0.303672	0.000165528	0.013565
ENSG00000164172	molybdenum cofactor synthesis 2	MOCS2	-0.432714	0.000168745	0.0137925
ENSG00000163626	COX18 cytochrome c oxidase assembly factor	COX18	-0.449533	0.000171771	0.0139124
ENSG00000270605	na	RP5-1092A3.4	-0.449054	0.000171434	0.0139124
ENSG00000198133	transmembrane protein 229B	TMEM229B	-0.366984	0.000171994	0.0139124
ENSG00000050820	breast cancer anti-estrogen resistance 1	BCAR1	0.4021	0.000171619	0.0139124
ENSG00000182986	zinc finger protein 320	ZNF320	-0.479536	0.000175963	0.0141967
ENSG00000174606	angel homolog 2 (Drosophila)	ANGEL2	-0.468297	0.00017716	0.0142278
ENSG00000102755	fms-related tyrosine kinase 1	FLT1	0.398289	0.00017726	0.0142278
ENSG00000252759	Y RNA	Y_RNA	0.400058	0.000179292	0.014354
ENSG00000179431	four jointed box 1	FJX1	0.426331	0.000183115	0.0146225
ENSG00000118520	arginase 1	ARG1	0.414146	0.000183957	0.0146523
ENSG00000149798	CDC42 effector protein (Rho GTPase binding) 2	CDC42EP2	0.395122	0.000185978	0.0147755
ENSG00000116668	SWT1 RNA endoribonuclease homolog (S. cerevisiae)	SWT1	-0.349297	0.00018852	0.0149395
ENSG00000023909	glutamate-cysteine ligase, modifier subunit	GCLM	0.336981	0.000189178	0.0149537
ENSG00000174502	solute carrier family 26 (anion exchanger), member 9	SLC26A9	0.12221	0.000190321	0.015006
ENSG00000051596	THO complex 3	THOC3	-0.416732	0.000193039	0.015182
ENSG00000144827	abhydrolase domain containing 10	ABHD10	-0.455932	0.000194945	0.0152099
ENSG00000124145	syndecan 4	SDC4	0.299903	0.00019583	0.0152099
ENSG00000131196	nuclear factor of activated T-cells, cytoplasmic, calcineurin-dependent 1	NFATC1	0.427569	0.000194524	0.0152099
ENSG00000089737	DEAD (Asp-Glu-Ala-Asp) box helicase 24	DDX24	0.428726	0.000195626	0.0152099
ENSG00000163421	prokineticin 2	PROK2	0.455243	0.000194374	0.0152099
ENSG00000231663	na	RP5-827C21.4	-0.426549	0.000199305	0.0153559
ENSG00000162600	OMA1 zinc metallopeptidase	OMA1	-0.426266	0.000199676	0.0153559
ENSG00000138614	von Willebrand factor A domain containing 9	INTS14	-0.364588	0.000198964	0.0153559
ENSG00000155307	SAM domain, SH3 domain and nuclear localization signals 1	SAMSN1	0.414063	0.000199253	0.0153559
ENSG00000270019	na	RP11-141B14.1	-0.428081	0.000202877	0.0155452
ENSG00000136830	family with sequence similarity 129, member B	FAM129B	0.388722	0.000203134	0.0155452
ENSG00000126016	angiomotin	AMOT	-0.243096	0.000209654	0.016005
ENSG00000052749	ribosomal RNA processing 12 homolog	RRP12	0.37647	0.000210496	0.01603
ENSG00000236810	TCEB3 antisense RNA 1	ELOA-AS1	-0.443037	0.000211459	0.0160642
ENSG00000143622	Ras-like without CAAX 1	RIT1	0.413837	0.000212474	0.0161021
ENSG00000130522	jun D proto-oncogene	JUND	0.516179	0.000214302	0.0162013
ENSG00000256235	small integral membrane protein 3	SMIM3	0.429466	0.000215945	0.0162861
ENSG00000175970	unc-119 lipid binding chaperone B	UNC119B	-0.429305	0.000217163	0.0163385
ENSG00000138685	fibroblast growth factor 2 (basic)	FGF2	0.422697	0.000222275	0.0166829
ENSG00000011422	plasminogen activator, urokinase receptor	PLAUR	0.434997	0.000225236	0.0168646
ENSG00000085063	CD59 molecule, complement regulatory protein	CD59	0.330935	0.000227726	0.0169946
ENSG00000139514	solute carrier family 7 (cationic amino acid transporter, y+ system), member 1	SLC7A1	0.342801	0.000228386	0.0169946
ENSG00000097007	ABL proto-oncogene 1, non-receptor tyrosine kinase	ABL1	0.356677	0.000229694	0.0169946
ENSG00000135048	transmembrane protein 2	TMEM2	0.393112	0.000229565	0.0169946
ENSG00000169895	synapse associated protein 1	SYAP1	0.484552	0.00022949	0.0169946
ENSG00000120057	secreted frizzled-related protein 5	SFRP5	0.20056	0.000230721	0.0170303
ENSG00000113845	translocase of inner mitochondrial membrane domain containing 1	TIMMDC1	-0.391504	0.00023166	0.0170592
ENSG00000164941	integrator complex subunit 8	INTS8	-0.352448	0.000234904	0.0172574
ENSG00000172115	cytochrome c, somatic	CYCS	0.421957	0.00023737	0.0173977
ENSG00000060558	guanine nucleotide binding protein (G protein), alpha 15 (Gq class)	GNA15	0.398836	0.000245994	0.0179801
ENSG00000066697	Myb/SANT-like DNA-binding domain containing 3	MSANTD3	0.402357	0.000246468	0.0179801
ENSG00000173889	polyhomeotic homolog 3 (Drosophila)	PHC3	-0.379027	0.000247348	0.0180022
ENSG00000197894	alcohol dehydrogenase 5 (class III), chi polypeptide	ADH5	-0.387002	0.000259117	0.0187278
ENSG00000133858	zinc finger, C3H1-type containing	ZFC3H1	0.368688	0.000258453	0.0187278
ENSG00000070423	ring finger protein 126	RNF126	0.395861	0.000258671	0.0187278
ENSG00000142973	cytochrome P450, family 4, subfamily B, polypeptide 1	CYP4B1	-0.0485066	0.000261604	0.0187772
ENSG00000239839	defensin, alpha 3, neutrophil-specific	DEFA3	0.168792	0.000261138	0.0187772
ENSG00000164877	MICAL-like 2	MICALL2	0.301366	0.000261352	0.0187772
ENSG00000109320	nuclear factor of kappa light polypeptide gene enhancer in B-cells 1	NFKB1	0.431203	0.000267509	0.0191131
ENSG00000201501	Y RNA	Y_RNA	0.500471	0.000267246	0.0191131
ENSG00000113595	tripartite motif containing 23	TRIM23	-0.368093	0.000271061	0.0193021
ENSG00000159713	tubulin polymerization-promoting protein family member 3	TPPP3	0.448841	0.000271391	0.0193021
ENSG00000080824	heat shock protein 90kDa alpha (cytosolic), class A member 1	HSP90AA1	0.359636	0.000272087	0.0193077
ENSG00000270276	histone cluster 2, H4b	HIST2H4B	-0.395925	0.000275823	0.0194895
ENSG00000141076	cirrhosis, autosomal recessive 1A (cirhin)	UTP4	0.36999	0.000275898	0.0194895
ENSG00000211898	immunoglobulin heavy constant delta	IGHD	0.185982	0.000277041	0.0195261
ENSG00000116809	zinc finger and BTB domain containing 17	ZBTB17	0.439178	0.000280389	0.0197176
ENSG00000068366	acyl-CoA synthetase long-chain family member 4	ACSL4	0.46164	0.000282925	0.0198512
ENSG00000145220	Ly1 antibody reactive	LYAR	0.402904	0.000283816	0.019869
ENSG00000132704	Fc receptor-like 2	FCRL2	-0.219855	0.000287231	0.0200631
ENSG00000274265	na	CH17-189H20.1	-0.438374	0.000288464	0.0200636
ENSG00000124160	nuclear receptor coactivator 5	NCOA5	-0.369219	0.000288523	0.0200636
ENSG00000131370	SH3-domain binding protein 5 (BTK-associated)	SH3BP5	0.414834	0.000290616	0.0201195
ENSG00000167772	angiopoietin-like 4	ANGPTL4	0.514218	0.000290261	0.0201195
ENSG00000147454	solute carrier family 25 (mitochondrial iron transporter), member 37	SLC25A37	0.395122	0.000292671	0.020217
ENSG00000170961	hyaluronan synthase 2	HAS2	0.477269	0.000294344	0.0202877
ENSG00000143344	ral guanine nucleotide dissociation stimulator-like 1	RGL1	-0.369219	0.000295919	0.0203513
ENSG00000198938	mitochondrially encoded cytochrome c oxidase III	MT-CO3	0.214476	0.000300727	0.0206365
ENSG00000255240	na	RP11-142C4.6	-0.512209	0.000304931	0.0207036
ENSG00000221829	Fanconi anemia, complementation group G	FANCG	-0.472284	0.000303011	0.0207036
ENSG00000088970	kizuna centrosomal protein	KIZ	-0.339617	0.000303539	0.0207036
ENSG00000173467	anterior gradient 3, protein disulphide isomerase family member	AGR3	0.132389	0.00030502	0.0207036
ENSG00000198142	sosondowah ankyrin repeat domain family member C	SOWAHC	0.411988	0.000303737	0.0207036
ENSG00000154645	chondrolectin	CHODL	-0.403545	0.000310143	0.0210056
ENSG00000259877	na	RP11-46C24.7	-0.468581	0.000311692	0.0210193
ENSG00000137507	leucine rich repeat containing 32	LRRC32	0.369846	0.000311683	0.0210193
ENSG00000174130	toll-like receptor 6	TLR6	-0.367321	0.000313804	0.0211162
ENSG00000119927	glycerol-3-phosphate acyltransferase, mitochondrial	GPAM	-0.312846	0.000314854	0.0211412
ENSG00000278493	na	CTD-2382E5.6	0.409629	0.000317562	0.0212773
ENSG00000250903	GMDS antisense RNA 1 (head to head)	GMDS-AS1	-0.494666	0.000323007	0.0214446
ENSG00000198804	mitochondrially encoded cytochrome c oxidase I	MT-CO1	0.197239	0.00032296	0.0214446
ENSG00000132965	arachidonate 5-lipoxygenase-activating protein	ALOX5AP	0.264481	0.000324168	0.0214446
ENSG00000113739	stanniocalcin 2	STC2	0.283438	0.000321627	0.0214446
ENSG00000244687	ubiquitin-conjugating enzyme E2 variant 1	UBE2V1	0.403595	0.000322298	0.0214446
ENSG00000127314	RAP1B, member of RAS oncogene family	RAP1B	0.428099	0.000324179	0.0214446
ENSG00000164342	toll-like receptor 3	TLR3	-0.354523	0.000329396	0.0215963
ENSG00000167034	NK3 homeobox 1	NKX3-1	0.316769	0.000328224	0.0215963
ENSG00000018408	WW domain containing transcription regulator 1	WWTR1	0.32087	0.000327544	0.0215963
ENSG00000105821	DnaJ (Hsp40) homolog, subfamily C, member 2	DNAJC2	0.363334	0.000329931	0.0215963
ENSG00000213694	sphingosine-1-phosphate receptor 3	S1PR3	0.426829	0.000329669	0.0215963
ENSG00000104885	DOT1-like histone H3K79 methyltransferase	DOT1L	0.249656	0.000332499	0.0217189
ENSG00000185070	fibronectin leucine rich transmembrane protein 2	FLRT2	-0.369106	0.000335554	0.0218726
ENSG00000229980	TOB1 antisense RNA 1	TOB1-AS1	-0.393352	0.00033833	0.0220077
ENSG00000104695	protein phosphatase 2, catalytic subunit, beta isozyme	PPP2CB	0.440239	0.000340093	0.0220763
ENSG00000014123	UFM1-specific ligase 1	UFL1	-0.374509	0.000345796	0.0223313
ENSG00000089682	RNA binding motif protein 41	RBM41	-0.360842	0.000346167	0.0223313
ENSG00000135245	hypoxia inducible lipid droplet-associated	HILPDA	0.316818	0.000344815	0.0223313
ENSG00000196865	NHL repeat containing 2	NHLRC2	-0.401843	0.000348042	0.0223599
ENSG00000119906	SMC5-SMC6 complex localization factor 2	SLF2	-0.400588	0.00034749	0.0223599
ENSG00000151014	nocturnin	NOCT	0.41619	0.000349667	0.0224182
ENSG00000137285	tubulin, beta 2B class IIb	TUBB2B	0.278531	0.000350794	0.0224443
ENSG00000253738	OTUD6B antisense RNA 1 (head to head)	OTUD6B-AS1	-0.412873	0.00035287	0.022531
ENSG00000125772	glycerophosphocholine phosphodiesterase 1	GPCPD1	0.375104	0.000354142	0.0225564
ENSG00000034152	mitogen-activated protein kinase kinase 3	MAP2K3	0.455755	0.000354713	0.0225564
ENSG00000105656	elongation factor RNA polymerase II	ELL	0.384542	0.000356584	0.0226293
ENSG00000110047	EH-domain containing 1	EHD1	0.371164	0.000357553	0.0226448
ENSG00000104299	integrator complex subunit 9	INTS9	-0.368366	0.000361415	0.0228153
ENSG00000115590	interleukin 1 receptor, type II	IL1R2	0.456977	0.000361707	0.0228153
ENSG00000132801	zinc finger, SWIM-type containing 3	ZSWIM3	-0.477847	0.000365993	0.0229209
ENSG00000197062	zinc finger and SCAN domain containing 26	ZSCAN26	-0.451542	0.00036709	0.0229209
ENSG00000176896	transcription elongation factor A (SII) N-terminal and central domain containing	TCEANC	-0.432634	0.00036852	0.0229209
ENSG00000068097	HEAT repeat containing 6	HEATR6	-0.397099	0.000368231	0.0229209
ENSG00000130349	chromosome 6 open reading frame 203	C6orf203	-0.392131	0.000364808	0.0229209
ENSG00000183607	gastrokine 2	GKN2	0.345108	0.000365574	0.0229209
ENSG00000082153	basic leucine zipper and W2 domains 1	BZW1	0.396392	0.000367038	0.0229209
ENSG00000163602	RING1 and YY1 binding protein	RYBP	0.41731	0.000371075	0.023034
ENSG00000088826	spermine oxidase	SMOX	0.296639	0.000376779	0.0233416
ENSG00000135241	patatin-like phospholipase domain containing 8	PNPLA8	0.441959	0.000378541	0.0234044
ENSG00000069849	ATPase, Na+/K+ transporting, beta 3 polypeptide	ATP1B3	0.439869	0.00038062	0.0234864
ENSG00000171243	sclerostin domain containing 1	SOSTDC1	0.20745	0.000385291	0.0237277
ENSG00000197128	zinc finger protein 772	ZNF772	-0.394972	0.000386289	0.0237423
ENSG00000267040	na	RP11-35G9.3	-0.423581	0.000393123	0.0241034
ENSG00000113522	RAD50 homolog, double strand break repair protein	RAD50	-0.326674	0.000393707	0.0241034
ENSG00000115598	interleukin 1 receptor-like 2	IL1RL2	0.372175	0.000398827	0.024369
ENSG00000198786	mitochondrially encoded NADH dehydrogenase 5	MT-ND5	0.284145	0.00040163	0.0244924
ENSG00000279814	na	RP11-399K21.12	-0.407358	0.000404364	0.0245335
ENSG00000156076	WNT inhibitory factor 1	WIF1	0.21976	0.000405448	0.0245335
ENSG00000139496	nucleoporin like 1	NUP58	0.394897	0.000405115	0.0245335
ENSG00000131051	RNA binding motif protein 39	RBM39	0.461383	0.000405395	0.0245335
ENSG00000280161	na	CTC-205M6.1	-0.409926	0.000407549	0.0245655
ENSG00000176692	forkhead box C2	FOXC2	0.277499	0.000406842	0.0245655
ENSG00000069956	mitogen-activated protein kinase 6	MAPK6	0.49309	0.000408926	0.024601
ENSG00000182827	acyl-CoA binding domain containing 3	ACBD3	0.399752	0.000410716	0.0246611
ENSG00000198888	mitochondrially encoded NADH dehydrogenase 1	MT-ND1	0.0905722	0.000412402	0.0247148
ENSG00000105825	tissue factor pathway inhibitor 2	TFPI2	0.248595	0.000413374	0.0247256
ENSG00000156876	SAS-6 centriolar assembly protein	SASS6	-0.397935	0.000415467	0.0248033
ENSG00000147872	perilipin 2	PLIN2	0.412648	0.000417889	0.0248529
ENSG00000075391	RAS protein activator like 2	RASAL2	0.425157	0.000417866	0.0248529
ENSG00000076108	bromodomain adjacent to zinc finger domain, 2A	BAZ2A	0.415333	0.000423301	0.0251268
ENSG00000178700	dihydrofolate reductase-like 1	DHFR2	-0.447281	0.000424673	0.0251605
ENSG00000196639	histamine receptor H1	HRH1	0.372788	0.00042601	0.0251919
ENSG00000122641	inhibin, beta A	INHBA	0.406779	0.000427512	0.0252329
ENSG00000100023	peptidylprolyl isomerase (cyclophilin)-like 2	PPIL2	-0.409432	0.000430988	0.0253901
ENSG00000163788	SNF related kinase	SNRK	0.275045	0.000432545	0.0254048
ENSG00000162407	phosphatidic acid phosphatase type 2B	PLPP3	0.351741	0.000432865	0.0254048
ENSG00000198763	mitochondrially encoded NADH dehydrogenase 2	MT-ND2	0.289886	0.0004359	0.0254871
ENSG00000144476	atypical chemokine receptor 3	ACKR3	0.397646	0.000435717	0.0254871
ENSG00000175938	ORAI calcium release-activated calcium modulator 3	ORAI3	-0.333363	0.000437944	0.0255587
ENSG00000184634	mediator complex subunit 12	MED12	-0.398418	0.000443735	0.0258484
ENSG00000065060	UHRF1 binding protein 1	UHRF1BP1	-0.29971	0.000447777	0.0260353
ENSG00000172939	oxidative stress responsive 1	OXSR1	0.434145	0.000448833	0.0260482
ENSG00000261799	na	RP11-283I3.6	-0.355343	0.000450935	0.0260732
ENSG00000104419	N-myc downstream regulated 1	NDRG1	0.310531	0.000450134	0.0260732
ENSG00000187678	sprouty RTK signaling antagonist 4	SPRY4	0.411506	0.000454245	0.0262161
ENSG00000013392	RWD domain containing 2A	RWDD2A	-0.418898	0.000455964	0.0262667
ENSG00000022976	zinc finger protein 839	ZNF839	-0.27289	0.000458915	0.0263396
ENSG00000165195	phosphatidylinositol glycan anchor biosynthesis, class A	PIGA	0.397887	0.000458351	0.0263396
ENSG00000110218	pannexin 1	PANX1	0.314374	0.00047041	0.0269497
ENSG00000259642	ST20 antisense RNA 1	ST20-AS1	-0.369297	0.000471712	0.0269749
ENSG00000005483	lysine (K)-specific methyltransferase 2E	KMT2E	0.389832	0.000481377	0.0274772
ENSG00000119943	pyridine nucleotide-disulphide oxidoreductase domain 2	PYROXD2	-0.361549	0.000483629	0.0275554
ENSG00000063660	glypican 1	GPC1	0.332382	0.000485305	0.0276005
ENSG00000144597	ELL associated factor 1	EAF1	0.424916	0.000492524	0.0279601
ENSG00000196214	zinc finger protein 766	ZNF766	-0.422182	0.000502867	0.0284955
ENSG00000136574	GATA binding protein 4	GATA4	-0.167956	0.000504712	0.0285349
ENSG00000152661	gap junction protein, alpha 1, 43kDa	GJA1	0.440866	0.00050539	0.0285349
ENSG00000145685	lipoma HMGIC fusion partner-like 2	LHFPL2	0.395347	0.000507414	0.0285974
ENSG00000185022	v-maf avian musculoaponeurotic fibrosarcoma oncogene homolog F	MAFF	0.504201	0.000509418	0.0286587
ENSG00000067836	rogdi homolog	ROGDI	-0.308006	0.000512873	0.0287495
ENSG00000102606	Rho guanine nucleotide exchange factor (GEF) 7	ARHGEF7	0.405155	0.000512467	0.0287495
ENSG00000105202	fibrillarin	FBL	0.395266	0.0005161	0.0288785
ENSG00000198246	solute carrier family 29 (equilibrative nucleoside transporter), member 3	SLC29A3	-0.414706	0.000519327	0.0289037
ENSG00000069712	KIAA1107	KIAA1107	-0.351101	0.000517747	0.0289037
ENSG00000180611	Mab-21 domain containing 2	MB21D2	0.392083	0.000519285	0.0289037
ENSG00000073921	phosphatidylinositol binding clathrin assembly protein	PICALM	0.323732	0.000523881	0.0291052
ENSG00000170638	TraB domain containing	TRABD	0.360086	0.000525099	0.0291211
ENSG00000101187	solute carrier organic anion transporter family, member 4A1	SLCO4A1	0.402003	0.000527668	0.0292117
ENSG00000256771	zinc finger protein 253	ZNF253	-0.403502	0.000531829	0.0292347
ENSG00000089356	FXYD domain containing ion transport regulator 3	FXYD3	0.0280643	0.000530884	0.0292347
ENSG00000104765	BCL2/adenovirus E1B 19kDa interacting protein 3-like	BNIP3L	0.326578	0.000531149	0.0292347
ENSG00000168906	methionine adenosyltransferase II, alpha	MAT2A	0.400846	0.000531194	0.0292347
ENSG00000162734	phosphoprotein enriched in astrocytes 15	PEA15	0.36946	0.000534804	0.0293466
ENSG00000106511	mesenchyme homeobox 2	MEOX2	-0.381284	0.000540271	0.0295427
ENSG00000163221	S100 calcium binding protein A12	S100A12	0.435499	0.000540023	0.0295427
ENSG00000130340	sorting nexin 9	SNX9	0.371261	0.000547616	0.0298398
ENSG00000086544	inositol-trisphosphate 3-kinase C	ITPKC	0.458279	0.00054693	0.0298398
ENSG00000089335	zinc finger protein 302	ZNF302	-0.495775	0.000549511	0.0298909
ENSG00000120254	methylenetetrahydrofolate dehydrogenase (NADP+ dependent) 1-like	MTHFD1L	0.397534	0.000553919	0.0300783
ENSG00000111785	RIC8 guanine nucleotide exchange factor B	RIC8B	-0.377113	0.00055731	0.0301298
ENSG00000114423	Cbl proto-oncogene B, E3 ubiquitin protein ligase	CBLB	0.390202	0.000557763	0.0301298
ENSG00000158352	shroom family member 4	SHROOM4	0.395202	0.000556141	0.0301298
ENSG00000236618	PITPNA antisense RNA 1	PITPNA-AS1	-0.343857	0.000561623	0.0301769
ENSG00000182093	tryptophan rich basic protein	WRB	-0.316673	0.0005625	0.0301769
ENSG00000059728	MAX dimerization protein 1	MXD1	0.409014	0.000561751	0.0301769
ENSG00000163734	chemokine (C-X-C motif) ligand 3	CXCL3	0.441075	0.000561684	0.0301769
ENSG00000173914	RNA binding motif protein 4B	RBM4B	-0.42215	0.000563786	0.030194
ENSG00000169105	carbohydrate (N-acetylgalactosamine 4-0) sulfotransferase 14	CHST14	-0.28712	0.000566233	0.0302532
ENSG00000165527	ADP-ribosylation factor 6	ARF6	0.381535	0.00056683	0.0302532
ENSG00000132661	nuclear transport factor 2-like export factor 1	NXT1	0.394623	0.000570166	0.0303276
ENSG00000166012	TATA box binding protein (TBP)-associated factor, RNA polymerase I, D, 41kDa	TAF1D	0.396778	0.00056944	0.0303276
ENSG00000100221	Josephin domain containing 1	JOSD1	0.417021	0.000574461	0.0305041
ENSG00000112983	bromodomain containing 8	BRD8	-0.398273	0.000577478	0.0305697
ENSG00000257151	Prader Willi/Angelman region RNA 6	PWAR6	-0.395475	0.000578634	0.0305697
ENSG00000124641	mediator complex subunit 20	MED20	-0.385056	0.000577712	0.0305697
ENSG00000236859	NIFK antisense RNA 1	NIFK-AS1	-0.386161	0.000584869	0.0308469
ENSG00000091879	angiopoietin 2	ANGPT2	0.341081	0.000585951	0.0308519
ENSG00000161813	La ribonucleoprotein domain family, member 4	LARP4	0.35851	0.000594921	0.0312714
ENSG00000176641	ring finger protein 152	RNF152	0.333427	0.000596903	0.031296
ENSG00000185947	zinc finger protein 267	ZNF267	0.374734	0.000597393	0.031296
ENSG00000112773	family with sequence similarity 46, member A	FAM46A	0.352272	0.00060067	0.0314149
ENSG00000176014	tubulin, beta 6 class V	TUBB6	0.349876	0.000607961	0.0317431
ENSG00000168309	family with sequence similarity 107, member A	FAM107A	0.348975	0.000620584	0.0323369
ENSG00000099331	myosin IXB	MYO9B	0.400492	0.000621406	0.0323369
ENSG00000106366	serpin peptidase inhibitor, clade E (nexin, plasminogen activator inhibitor type 1), member 1	SERPINE1	0.51343	0.000623431	0.0323883
ENSG00000163606	CD200 receptor 1	CD200R1	-0.396853	0.000645835	0.0334863
ENSG00000169660	hexosaminidase (glycosyl hydrolase family 20, catalytic domain) containing	HEXDC	-0.376277	0.000647782	0.0334863
ENSG00000167850	CD300c molecule	CD300C	0.274904	0.00064691	0.0334863
ENSG00000171885	aquaporin 4	AQP4	0.307054	0.000653846	0.0337439
ENSG00000185033	sema domain, immunoglobulin domain (Ig), transmembrane domain (TM) and short cytoplasmic domain, (semaphorin) 4B	SEMA4B	0.337881	0.000657891	0.0338966
ENSG00000184939	ZFP90 zinc finger protein	ZFP90	-0.407229	0.000660056	0.0339521
ENSG00000182752	pregnancy-associated plasma protein A, pappalysin 1	PAPPA	0.395347	0.00067004	0.0343525
ENSG00000153721	CNKSR family member 3	CNKSR3	0.396102	0.000669613	0.0343525
ENSG00000136689	interleukin 1 receptor antagonist	IL1RN	0.450433	0.000675486	0.0345749
ENSG00000107938	erythroid differentiation regulatory factor 1	EDRF1	-0.334874	0.000677907	0.0346421
ENSG00000129691	ash2 (absent, small, or homeotic)-like (Drosophila)	ASH2L	-0.364299	0.000689172	0.0350457
ENSG00000210184	mitochondrially encoded tRNA serine 2 (AGU/C)	MT-TS2	0.185051	0.000688251	0.0350457
ENSG00000164164	OTU deubiquitinase 4	OTUD4	0.375666	0.000687269	0.0350457
ENSG00000166579	nudE neurodevelopment protein 1-like 1	NDEL1	0.42691	0.000695358	0.0353027
ENSG00000141580	WD repeat domain 45B	WDR45B	0.411892	0.000697707	0.0353645
ENSG00000154127	ubiquitin associated and SH3 domain containing B	UBASH3B	0.326176	0.000704611	0.035616
ENSG00000279175	na	CTA-414D7.1	0.398755	0.000704951	0.035616
ENSG00000115762	pleckstrin homology domain containing, family B (evectins) member 2	PLEKHB2	0.386005	0.0007221	0.0364235
ENSG00000103342	G1 to S phase transition 1	GSPT1	0.385056	0.000725032	0.0365124
ENSG00000164093	paired-like homeodomain 2	PITX2	-0.324865	0.00073112	0.0367597
ENSG00000153250	RNA binding motif, single stranded interacting protein 1	RBMS1	0.349683	0.000732642	0.036777
ENSG00000276293	phosphatidylinositol-5-phosphate 4-kinase, type II, beta	PIP4K2B	-0.461109	0.000737431	0.036958
ENSG00000272391	POM121 transmembrane nucleoporin C	POM121C	0.407133	0.000739964	0.0370255
ENSG00000120647	coiled-coil domain containing 77	CCDC77	-0.397582	0.000748153	0.0371377
ENSG00000177565	transducin (beta)-like 1 X-linked receptor 1	TBL1XR1	-0.393144	0.000745292	0.0371377
ENSG00000185482	SH3 and cysteine rich domain 3	STAC3	-0.130324	0.000744511	0.0371377
ENSG00000170786	short chain dehydrogenase/reductase family 16C, member 5	SDR16C5	-0.0998892	0.000746839	0.0371377
ENSG00000105509	hyaluronan synthase 1	HAS1	0.273807	0.000748008	0.0371377
ENSG00000141858	sterile alpha motif domain containing 1	SAMD1	-0.410171	0.000751226	0.037231
ENSG00000100302	RASD family, member 2	RASD2	0.296166	0.000753987	0.0373086
ENSG00000150455	toll-interleukin 1 receptor (TIR) domain containing adaptor protein	TIRAP	-0.418084	0.000762239	0.0376572
ENSG00000205502	C2 calcium-dependent domain containing 4B	C2CD4B	0.275247	0.000769588	0.0379603
ENSG00000117153	kelch-like family member 12	KLHL12	-0.406506	0.000773879	0.0380775
ENSG00000182742	homeobox B4	HOXB4	-0.396939	0.000774404	0.0380775
ENSG00000210176	mitochondrially encoded tRNA histidine	MT-TH	0.148197	0.000785847	0.0385794
ENSG00000205795	cystin 1	CYS1	-0.359726	0.000789552	0.0386398
ENSG00000132600	protein arginine methyltransferase 7	PRMT7	-0.34994	0.000789429	0.0386398
ENSG00000205913	SRRM2 antisense RNA 1	SRRM2-AS1	-0.395291	0.000794712	0.0388315
ENSG00000065911	methylenetetrahydrofolate dehydrogenase (NADP+ dependent) 2, methenyltetrahydrofolate cyclohydrolase	MTHFD2	0.442217	0.000800684	0.0390621
ENSG00000166451	centromere protein N	CENPN	0.35476	0.000803942	0.0391599
ENSG00000196352	CD55 molecule, decay accelerating factor for complement (Cromer blood group)	CD55	0.366453	0.000810215	0.039404
ENSG00000180626	zinc finger protein 594	ZNF594	-0.418166	0.000827013	0.0400967
ENSG00000135315	centrosomal protein 162kDa	CEP162	-0.383432	0.000827027	0.0400967
ENSG00000111641	NOP2 nucleolar protein	NOP2	0.303569	0.000830425	0.040199
ENSG00000164047	cathelicidin antimicrobial peptide	CAMP	0.323381	0.00084135	0.0406648
ENSG00000168389	major facilitator superfamily domain containing 2A	MFSD2A	0.281807	0.000843844	0.0407223
ENSG00000167601	AXL receptor tyrosine kinase	AXL	0.353429	0.000846411	0.0407832
ENSG00000111554	Mdm1 nuclear protein	MDM1	-0.36782	0.000849168	0.040853
ENSG00000142065	ZFP14 zinc finger protein	ZFP14	-0.444854	0.00085984	0.0412393
ENSG00000266274	RNA, 7SL, cytoplasmic 138, pseudogene	RN7SL138P	-0.353113	0.000859425	0.0412393
ENSG00000123610	tumor necrosis factor, alpha-induced protein 6	TNFAIP6	0.42789	0.000875432	0.0419227
ENSG00000188766	sprouty-related, EVH1 domain containing 3	SPRED3	0.360118	0.000877941	0.0419785
ENSG00000147118	zinc finger protein 182	ZNF182	-0.426829	0.00088611	0.0422397
ENSG00000100522	glucosamine-phosphate N-acetyltransferase 1	GNPNAT1	0.408789	0.000884911	0.0422397
ENSG00000164306	primase and polymerase (DNA-directed)	PRIMPOL	-0.350953	0.000889891	0.0423553
ENSG00000171368	tubulin polymerization promoting protein	TPPP	0.313444	0.000911824	0.0433332
ENSG00000198690	FANCD2/FANCI-associated nuclease 1	FAN1	-0.437522	0.000917126	0.043387
ENSG00000249992	transmembrane protein 158 (gene/pseudogene)	TMEM158	0.340003	0.000916538	0.043387
ENSG00000143079	CTTNBP2 N-terminal like	CTTNBP2NL	0.404303	0.000915023	0.043387
ENSG00000104825	nuclear factor of kappa light polypeptide gene enhancer in B-cells inhibitor, beta	NFKBIB	0.377113	0.000923891	0.0436409
ENSG00000125871	mitochondrial genome maintenance exonuclease 1	MGME1	-0.354892	0.00094036	0.0440854
ENSG00000173611	suppressor of cancer cell invasion	SCAI	-0.351853	0.000935843	0.0440854
ENSG00000199990	vault RNA 1-1	VTRNA1-1	0.313634	0.000939611	0.0440854
ENSG00000153207	AT hook containing transcription factor 1	AHCTF1	0.37565	0.000940178	0.0440854
ENSG00000145780	fem-1 homolog c (C. elegans)	FEM1C	0.416298	0.000938757	0.0440854
ENSG00000213742	ZNF337 antisense RNA 1	ZNF337-AS1	-0.315132	0.000947382	0.044348
ENSG00000155016	cytochrome P450, family 2, subfamily U, polypeptide 1	CYP2U1	-0.35449	0.000953866	0.0445847
ENSG00000115053	nucleolin	NCL	0.42506	0.000958094	0.0447154
ENSG00000202538	RNA, U4 small nuclear 2	RNU4-2	0.244254	0.000960771	0.0447733
ENSG00000104147	Opa interacting protein 5	OIP5	-0.314546	0.000963477	0.0448326
ENSG00000162616	DnaJ (Hsp40) homolog, subfamily B, member 4	DNAJB4	0.392356	0.000967286	0.0449428
ENSG00000183578	tumor necrosis factor, alpha-induced protein 8-like 3	TNFAIP8L3	0.295304	0.000970005	0.0450022
ENSG00000134899	excision repair cross-complementation group 5	ERCC5	-0.392469	0.000973199	0.0450166
ENSG00000101574	methyltransferase like 4	METTL4	-0.376036	0.000972387	0.0450166
ENSG00000151148	ubiquitin protein ligase E3B	UBE3B	-0.375361	0.00098405	0.0454512
ENSG00000245164	long intergenic non-protein coding RNA 861	LINC00861	-0.344626	0.000986429	0.0454799
ENSG00000141526	solute carrier family 16 (monocarboxylate transporter), member 3	SLC16A3	0.388192	0.000987585	0.0454799
ENSG00000242247	ADP-ribosylation factor GTPase activating protein 3	ARFGAP3	0.418902	0.000991092	0.0455742
ENSG00000188522	family with sequence similarity 83, member G	FAM83G	0.278872	0.000993929	0.0456374
ENSG00000054598	forkhead box C1	FOXC1	0.322992	0.0010023	0.0458393
ENSG00000279766	na	RP11-642A1.2	0.388989	0.00100273	0.0458393
ENSG00000112096	superoxide dismutase 2, mitochondrial	SOD2	0.421185	0.00100214	0.0458393
ENSG00000069399	B-cell CLL/lymphoma 3	BCL3	0.408419	0.00102424	0.0467541
ENSG00000123908	argonaute RISC catalytic component 2	AGO2	0.343702	0.00103037	0.0469655
ENSG00000180616	somatostatin receptor 2	SSTR2	0.303215	0.00103215	0.0469778
ENSG00000128915	interactor of little elongation complex ELL subunit 2	ICE2	-0.443165	0.00103904	0.047119
ENSG00000095585	B-cell linker	BLNK	-0.423501	0.00103925	0.047119
ENSG00000158715	solute carrier family 45, member 3	SLC45A3	-0.396194	0.00103978	0.047119
ENSG00000153815	c-Maf inducing protein	CMIP	0.308087	0.00105431	0.0477081
ENSG00000272631	na	RP11-359E3.4	-0.406726	0.00106446	0.0479805
ENSG00000126351	thyroid hormone receptor, alpha	THRA	-0.368383	0.00106531	0.0479805
ENSG00000123395	autophagy related 101	ATG101	0.366341	0.00106647	0.0479805
ENSG00000143322	ABL proto-oncogene 2, non-receptor tyrosine kinase	ABL2	0.482173	0.00106412	0.0479805
ENSG00000145113	mucin 4, cell surface associated	MUC4	0.233022	0.00107062	0.0480977
ENSG00000101605	myomesin 1	MYOM1	-0.0875654	0.00107639	0.0482877
ENSG00000144063	mal, T-cell differentiation protein-like	MALL	0.314374	0.00108044	0.0483999
ENSG00000113593	peptidylprolyl isomerase domain and WD repeat containing 1	PPWD1	-0.377837	0.00108761	0.0486512
ENSG00000281501	SEPSECS antisense RNA 1 (head to head)	SEPSECS-AS1	-0.39142	0.00109773	0.0490335
ENSG00000088832	FK506 binding protein 1A, 12kDa	FKBP1A	0.381792	0.00110123	0.0491196
ENSG00000185359	hepatocyte growth factor-regulated tyrosine kinase substrate	HGS	0.336981	0.00110398	0.0491719
ENSG00000141551	casein kinase 1, delta	CSNK1D	0.435576	0.00110575	0.0491805
ENSG00000166949	SMAD family member 3	SMAD3	0.332945	0.00110773	0.0491988
ENSG00000168884	TNFAIP3 interacting protein 2	TNIP2	0.346499	0.001115	0.0494513
ENSG00000267058	na	RP11-15A1.3	-0.458295	0.00111783	0.0495065
ENSG00000107882	suppressor of fused homolog (Drosophila)	SUFU	-0.4135	0.00112112	0.0495816
ENSG00000115607	interleukin 18 receptor accessory protein	IL18RAP	0.25644	0.00112356	0.0496194
ENSG00000099194	stearoyl-CoA desaturase (delta-9-desaturase)	SCD	0.109031	0.00113236	0.0499372
